# Supplementary material for: Circulating Amino Acid Network Remodeling Reveals Systemic Metabolic Reprogramming Predictive of Colorectal Cancer Recurrence and Metastasis
Source: Adv Sci (Weinh). 2026 Jun 9:e76044. Online ahead of print. doi: 10.1002/advs.76044 (PMC13336814; doi:10.1002/advs.76044)
Supplement: Supplementary file 2 — Supporting File 2: advs76044‐sup‐0002‐Data.zip. [file ADVS-9999-e76044-s001.zip]

Archive with 1 entries (1 files):
- Data S1_revised.csv
