# Supplementary material for: Circulating Amino Acid Network Remodeling Reveals Systemic Metabolic Reprogramming Predictive of Colorectal Cancer Recurrence and Metastasis
Source: Adv Sci (Weinh). 2026 Jun 9:e76044. Online ahead of print. doi: 10.1002/advs.76044 (PMC13336814; doi:10.1002/advs.76044)
Supplement: Supplementary file 2 — Supporting File 2: advs76044‐sup‐0002‐Data.zip. [file ADVS-9999-e76044-s001.zip › Data S1_revised.csv]

Sample	Tau	Lys	Asn	Arg	Met	Gln	Orn	Phe	Leu	Thr	Gly	Ser	Tyr	Ala	Val	Ile+Glu	Trp	Total	Year	Sex	Age	Surgery Date	Diagnosis	Surgery type	ASA score	Height (cm)	Weight (kg)	BMI	Death date	pTNM stage	pT	pN	pM	Number of positive lymph nodes	Number of harvested lymph nodes	Tumor size (cm)	Histologic grade	Lymphovascular invasion	Perineural invasion	Last follow-up date	Recurrence	CEA (before Surgery)	Metastasis_Status	Meta_or_Recur	event	followup_days	followup_months
Patient-06	103.163	283.6	0.0	58.351	32.793	240.099	187.802	147.795	204.611	124.4	444.522	176.003	58.765	441.039	282.378	392.674	47.785	3225.778	2022	F	80	2022-02-03	Ascending colon cancer	Right hemicolectomy and lymph node dissection	3	152.4	49.9	21.5		4.0	3	2.0	1.0	4.0	47.0	5.5	Moderately differentiated	Lymphovascular invasion	Perineural invasion			12.8	Yes	Yes	1
Patient-07	219.484	268.823	0.0	0.0	0.0	153.435	318.059	145.3	419.063	162.31	311.343	225.809	105.271	590.932	566.965	447.91	55.71	3990.414	2022	M	52	2022-02-15	Ascending colon cancer	Laparoscopic assisted right hemicolectomy and lymph node dissection	2	170.4	72.8	25.1		4.0	3	1.0	1.0	1.0	33.0	1.9	Moderately differentiated	No invasion	No invasion			1.8	Yes	Yes	1
Patient-08	61.901	147.989	0.0	20.977	0.0	26.019	178.562	90.876	141.654	142.819	285.415	129.163	50.545	343.191	184.144	311.38	21.556	2136.191	2022	M	63	2022-03-14	Cecal cancer	CRS HIPEC	3	172.0	58.0	19.6		4.0	4	2.0	1.0	1.0	12.0	3.1	Others					25.1	Yes	Yes	1
Patient-09	204.558	153.921	47.822	47.154	25.294	289.447	121.682	79.244	103.726	97.741	293.245	119.283	55.872	303.168	196.055	168.236	24.3	2330.748	2022	M	61	2022-06-20	Transverse colon cancer	CRS HIPEC	2	179.1	85.8	26.7		4.0	4	2.0	1.0	18.0	37.0	8.5	Moderately differentiated	Lymphovascular invasion	No invasion			3.0	Yes	Yes	1
Patient-10	83.451	78.825	18.656	34.242	14.973	167.899	49.126	30.834	86.117	49.994	112.394	69.432	20.911	149.452	147.585	106.515	18.367	1238.772	2022	F	57	2022-07-26	Colon cancer, hepatic flexure	CRS HIPEC	2	156.2	55.4	22.7		4.0	3	0.0	1.0	0.0	59.0	6.5	Moderately differentiated	Lymphovascular invasion	Perineural invasion			0.8	Yes	Yes	1
Patient-11	28.23	63.893	31.488	42.899	0.0	165.499	28.158	14.507	74.169	18.717	59.46	27.033	29.086	68.13	138.252	90.066	13.766	893.354	2022	M	55	2022-11-15	Ascending colon cancer	CRS HIPEC	2	180.7	77.0	23.8		4.0	4	1.0	1.0	2.0	25.0	21.0	Mucinous	No invasion	No invasion			3.2	Yes	Yes	1
Patient-13	0.0	176.262	0.0	80.364	0.0	563.42	92.971	48.724	152.372	210.719	179.91	112.423	70.308	241.796	257.689	158.689	34.051	2379.697	2021	M	74	2021-06-01	Sigmoid colon cancer	Laparoscopic anterior resection and lymph node dissection	3	163.0	70.0	26.4		1.0	1	0.0	0.0	0.0	13.0	1.2	Poorly differentiated	Lymphovascular invasion	No invasion	2023-03-30	No	4.0	No	No	0	667.0	21.911957950065702
Patient-14	94.046	76.411	0.0	0.0	0.0	145.522	25.693	26.75	74.898	49.014	56.601	10.59	21.627	63.093	197.25	51.757	16.721	909.974	2021	M	62	2021-06-03	Descending colon cancer	Laparoscopic left hemicolectomy and lymph node dissection	2	175.0	78.0	25.5		1.0	2	0.0	0.0	0.0	10.0	1.2	Moderately differentiated	No invasion	No invasion	2022-12-28	No	6.1	No	No	0	573.0	18.823915900131404
Patient-21	22.454	48.703	0.0	0.0	0.0	142.311	22.43	14.87	33.508	48.899	78.393	42.844	19.754	91.446	84.076	54.027	6.869	710.584	2021	F	80	2021-01-29	Ascending colon cancer	Laparoscopic right hemicolectomy and lymph node dissection	4	148.0	58.0	26.5		4.0	3	1.0	1.0	1.0	22.0	9.5	Moderately differentiated	No invasion	No invasion	2022-08-08	Yes	210.4	Yes	Yes	1	556.0	18.265440210249672
Patient-22	63.278	50.015	28.456	0.0	0.0	142.571	0.0	24.171	85.076	30.489	39.186	34.921	17.27	113.907	171.536	48.369	32.178	881.424	2021	F	49	2021-02-26	Ascending colon cancer	CRS HIPEC	2	160.6	54.1	21.0		4.0	4	1.0	1.0	0.0	1.0	0.5	Moderately differentiated	No invasion	No invasion	2022-06-09	No	21.5	Yes	Yes	1	468.0	15.374507227332456
Patient-23	180.699	176.171	35.549	64.124	0.0	284.967	45.695	67.985	169.852	123.694	137.852	113.649	57.929	323.126	271.577	187.698	26.049	2266.616	2021	F	58	2021-10-15	Ascending colon cancer	Right hemicolectomy and lymph node dissection	3	159.9	78.7	30.8		4.0	3	2.0	1.0	15.0	21.0	6.5	Poorly differentiated	No invasion	No invasion			8.3	Yes	Yes	1
Patient-24	56.42	63.412	15.763	23.111	15.362	172.536	28.648	39.436	53.085	35.263	124.84	69.854	19.393	134.021	107.49	48.145	7.755	1014.532	2021	F	51	2021-10-19	Descending colon cancer	CRS HIPEC	2	151.2	56.4	24.7		4.0	3	1.0	1.0	1.0	16.0	3.8	Moderately differentiated	Lymphovascular invasion	Perineural invasion		Yes	7.3	Yes	Yes	1
Patient-25	64.008	121.127	0.0	25.025	0.0	135.32	75.587	58.842	125.577	88.483	203.2	117.661	39.941	235.57	177.53	170.926	30.072	1668.867	2021	F	73	2021-11-29	Ascending colon cancer	Laparoscopic right hemicolectomy and lymph node dissection	2	148.8	51.9	23.4		4.0	2	0.0	1.0	0.0	34.0	2.3	Moderately differentiated	No invasion	No invasion			1.4	Yes	Yes	1
Patient-26	65.908	71.62	0.0	50.301	0.0	277.187	18.97	30.515	77.651	39.243	91.512	55.348	28.819	120.637	122.911	52.6	16.665	1119.888	2021	F	63	2021-11-01	Descending-sigmoid colon cancer	Laparoscopic assisted anterior resection and lymph node dissection	3	162.1	46.2	17.6		4.0	3	0.0	1.0	0.0	28.0	6.7	Moderately differentiated	Lymphovascular invasion	No invasion			4.2	Yes	Yes	1
Patient-27	59.244	187.289	57.058	101.913	13.194	387.389	68.409	57.95	169.867	131.38	263.636	138.45	84.277	321.539	299.581	175.957	46.656	2563.791	2021	M	63	2021-03-08	Cecal cancer	CRS HIPEC	3	157.6	61.5	24.8		4.0	3	1.0	1.0	1.0	14.0	2.5	Moderately differentiated	No invasion	No invasion	2021-12-23	Yes	17.4	Yes	Yes	1	290.0	9.526938239159001
Patient-28	84.134	133.962	52.995	26.527	16.999	410.511	34.617	57.353	116.598	79.617	197.189	100.431	29.389	308.213	234.49	98.823	11.594	1993.442	2021	F	45	2021-03-12	Rectosigmoid junction cancer	CRS HIPEC	3	154.5	53.8	22.5		4.0	4	1.0	1.0			1.3	Poorly differentiated	No invasion		2022-03-20	Yes	1.7	Yes	Yes	1	373.0	12.253613666228645
Patient-29	69.725	101.304	31.963	0.0	0.0	281.008	54.443	39.565	107.256	56.604	82.12	81.541	46.103	193.742	218.91	124.617	22.349	1511.249	2021	F	48	2021-03-22	Sigmoid colon cancer	CRS HIPEC	2	164.0	57.3	21.3	2022-10-16	4.0	4	1.0	1.0	0.0	16.0	3.5	Mucinous	No invasion	Perineural invasion	2022-10-16	Yes	2.9	Yes	Yes	1	573.0	18.823915900131404
Patient-30	29.059	129.52	27.803	41.741	8.381	281.424	51.516	47.325	64.664	137.805	135.756	108.794	38.393	241.912	140.543	115.863	17.594	1618.093	2021	M	45	2021-03-29	Ascending colon cancer	Right hemicolectomy and lymph node dissection	2	180.3	72.5	22.3		4.0	3	2.0	1.0	5.0	60.0	5.0	Moderately differentiated	No invasion	Perineural invasion	2023-04-03	Yes	93.6	Yes	Yes	1	735.0	24.14586070959264
Patient-31	110.726	162.767	38.816	30.345	0.0	403.293	63.164	25.192	98.47	102.525	160.812	101.333	35.256	245.409	168.796	184.979	21.37	1953.254	2021	F	67	2021-05-21	Descending colon cancer	Laparoscopic assisted left hemicolectomy and lymph node dissection	3	161.1	74.5	28.7		4.0	2	1.0	1.0	2.0	12.0	3.6	Moderately differentiated	No invasion	No invasion	2023-04-09	Yes	124.0	Yes	Yes	1	688.0	22.601839684625492
Patient-32	65.675	169.531	22.489	52.433	29.001	475.056	40.381	53.712	194.682	53.917	144.089	96.161	57.852	365.243	318.883	172.357	35.636	2347.1	2021	M	67	2021-05-31	Sigmoid colon cancer	Laparoscopic assisted anterior resection and lymph node dissection	3	167.2	62.4	22.3		4.0	3	2.0	1.0	4.0	16.0	3.7	Moderately differentiated	Lymphovascular invasion	Perineural invasion	2022-05-17	No	26.8	Yes	Yes	1	351.0	11.530880420499342
Patient-33	43.587	106.033	41.432	59.039	16.761	321.165	21.027	42.016	111.05	49.508	259.33	70.106	23.689	221.543	183.292	133.417	27.85	1730.845	2021	M	74	2021-06-08	Cecal cancer	CRS HIPEC	3	165.3	71.1	26.0		4.0	4	2.0	1.0	0.0	1.0	11.0	Mucinous					7.8	Yes	Yes	1
Patient-34	43.165	177.098	61.638	60.725	41.498	351.829	41.609	65.135	157.442	140.095	183.516	132.259	132.745	390.015	245.025	193.559	30.52	2447.873	2021	M	53	2021-06-14	Sigmoid colon cancer	Robot assisted anterior resection with double stapling method	3	162.7	55.5	21.0		4.0	3	1.0	1.0	2.0	12.0	2.8	Mucinous	Lymphovascular invasion	No invasion			23.9	Yes	Yes	1
Patient-35	69.748	55.669	18.755	0.0	0.0	167.499	26.391	15.793	80.575	20.017	36.038	34.856	18.739	88.513	163.292	68.239	0.0	864.124	2021	F	48	2021-07-09	Sigmoid colon cancer	Laparoscopic anterior resection and lymph node dissection	2	158.4	54.6	21.8		4.0	4	2.0	1.0	9.0	15.0	4.1	Moderately differentiated	Lymphovascular invasion	Perineural invasion			0.8	Yes	Yes	1
Patient-36	89.879	90.714	0.0	34.737	18.111	170.045	28.922	27.595	70.555	49.493	39.47	39.612	21.98	139.62	149.241	62.629	15.735	1048.339	2021	M	66	2021-08-06	Rectosigmoid junction cancer	CRS HIPEC	3	163.2	64.4	24.2		4.0	4	1.0	1.0	0.0	27.0	4.4	Mucinous	Lymphovascular invasion	Perineural invasion			8.6	Yes	Yes	1
Patient-37	49.981	151.341	0.0	47.531	38.612	384.629	48.138	56.83	151.122	86.93	82.375	76.306	68.184	285.262	274.705	132.203	31.329	1965.476	2019	M	74	2019-03-07	Sigmoid colon cancer	Laparoscopic anterior resection and lymph node dissection	3	160.3	65.0	25.3		1.0	2	0.0	0.0	0.0	16.0	2.0	Moderately differentiated	No invasion	No invasion	2022-12-27	No	1.7	No	No	0	1391.0	45.69645203679369
Patient-38	37.965	129.94	0.0	62.752	25.704	454.6	33.793	38.942	98.304	62.61	158.593	75.63	30.895	339.542	182.459	80.041	28.606	1840.375	2019	M	71	2019-04-12	Rectosigmoid junction cancer	Laparoscopic low anterior resection	2	167.0	73.0	26.2		1.0	2	0.0	0.0	0.0	25.0	3.8	Moderately differentiated	No invasion	No invasion	2022-11-29	No	1.4	No	No	0	1327.0	43.593955321944804
Patient-39	56.353	67.82	15.801	12.381	7.106	161.308	0.0	14.7	48.78	28.287	27.923	32.884	7.924	73.067	116.149	35.146	14.265	719.893	2019	F	65	2019-05-28	Ascending colon cancer	Laparoscopic right hemicolectomy and lymph node dissection	2	161.8	53.5	20.4		1.0	2	0.0	0.0	0.0	23.0	2.8	Moderately differentiated	No invasion	No invasion	2023-01-12	No	0.7	No	No	0	1325.0	43.52825229960578
Patient-40	65.626	128.138	0.0	32.615	0.0	276.985	33.273	46.666	112.85	57.146	152.092	84.177	33.078	218.774	183.396	115.893	25.549	1566.257	2019	M	72	2019-07-26	Ascending colon cancer	Laparoscopic right hemicolectomy and lymph node dissection	2	163.8	67.2	25.1		1.0	1	0.0	0.0	0.0	13.0	1.5	Moderately differentiated	No invasion	No invasion	2023-02-07	No	2.8	No	No	0	1292.0	42.44415243101182
Patient-41	86.626	112.689	0.0	50.953	0.0	182.332	30.435	32.709	121.088	59.479	63.308	53.592	32.512	154.342	210.312	87.82	13.675	1291.871	2019	M	55	2019-02-11	Rectosigmoid junction cancer	Laparoscopic low anterior resection	2	166.0	59.4	21.6		2.0	3	0.0	0.0	0.0	33.0	3.8	Moderately differentiated	No invasion	No invasion	2022-10-20	No	3.9	No	No	0	1347.0	44.250985545335084
Patient-42	76.152	69.572	0.0	0.0	0.0	125.3	43.936	12.553	57.824	57.881	46.654	49.884	14.401	138.719	125.982	92.708	38.63	950.196	2019	F	47	2019-02-11	Cecal cancer	Laparoscopic assisted right hemicolectomy and lymph node dissection	2	167.5	63.6	22.7		2.0	3	0.0	0.0	0.0	34.0	8.0	Moderately differentiated	No invasion	Perineural invasion	2022-11-03	No	0.5	No	No	0	1361.0	44.710906701708275
Patient-43	132.295	68.173	0.0	0.0	0.0	214.012	33.212	39.029	79.36	33.084	102.561	61.048	14.511	159.975	159.193	47.877	0.0	1144.329	2019	F	48	2019-03-08	Sigmoid colon cancer	Laparoscopic anterior resection and lymph node dissection	1	153.5	46.3	19.7		2.0	3	0.0	0.0	0.0	32.0	5.5	Moderately differentiated	No invasion	No invasion	2022-09-21	No	2.2	No	No	0	1293.0	42.47700394218134
Patient-44	18.895	98.238	21.953	41.418	0.0	292.953	36.267	57.899	68.814	76.934	129.494	72.522	48.63	173.872	127.494	91.004	13.367	1369.754	2019	M	64	2019-04-25	Ascending colon cancer	Right hemicolectomy and lymph node dissection	3	159.2	61.4	24.2		2.0	3	0.0	0.0	0.0	31.0	7.5	Moderately differentiated	Lymphovascular invasion	No invasion	2022-11-21	No	4.7	No	No	0	1306.0	42.90407358738502
Patient-45	77.134	75.111	0.0	39.824	0.0	213.21	0.0	14.278	39.464	22.894	27.982	22.554	21.171	116.57	114.252	18.506	13.817	816.767	2019	F	64	2019-05-16	Ascending colon cancer	Laparoscopic assisted right hemicolectomy and lymph node dissection	1	161.2	65.2	25.1		2.0	3	0.0	0.0	0.0	57.0	7.0	Moderately differentiated	No invasion	No invasion	2022-07-20	No	0.7	No	No	0	1161.0	38.14060446780552
Patient-46	70.441	146.391	0.0	86.33	0.0	368.946	31.695	46.207	111.408	105.324	159.251	92.523	22.463	266.554	190.52	72.913	32.8	1803.768	2019	M	50	2019-05-20	Sigmoid colon cancer	Laparoscopic anterior resection and lymph node dissection	2	178.1	76.4	24.1		2.0	3	0.0	0.0	0.0	31.0	5.8	Well-differentiated	Lymphovascular invasion	No invasion	2022-09-14	No	1.3	No	No	0	1213.0	39.84888304862024
Patient-47	36.845	45.076	46.763	10.276	0.0	121.33	7.449	10.887	33.388	62.594	34.854	30.124	15.166	93.544	120.096	39.207	9.054	716.654	2019	M	78	2019-06-21	Ascending colon cancer	Right hemicolectomy and lymph node dissection	3	174.0	75.0	24.8		2.0	4	0.0	0.0	0.0	43.0	6.0	Moderately differentiated	No invasion	No invasion	2019-07-29	No	25.4	No	No	0	38.0	1.2483574244415243
Patient-48	117.701	144.344	50.309	0.0	57.069	471.473	25.873	46.006	133.217	43.37	110.379	85.23	41.768	432.717	233.289	168.665	0.0	2161.409	2019	M	66	2019-09-09	Ascending colon cancer	Right hemicolectomy and lymph node dissection	2	167.8	63.8	22.6		2.0	3	0.0	0.0	0.0	85.0	3.7	Moderately differentiated	Lymphovascular invasion	No invasion	2022-11-01	No	2.2	No	No	0	1149.0	37.746386333771355
Patient-49	34.333	76.084	0.0	47.208	15.564	229.375	33.52	30.063	51.8	43.902	37.021	48.399	37.128	170.915	81.695	41.765	17.832	996.603	2019	M	72	2019-10-07	Rectosigmoid junction cancer	Low anterior resection and lymph node dissection	2	165.1	61.1	22.4		2.0	3	0.0	0.0	0.0	23.0	6.2	Moderately differentiated	Lymphovascular invasion	Perineural invasion	2022-11-01	No	3.0	No	No	0	1121.0	36.826544021024965
Patient-50	78.155	77.684	12.229	41.132	15.099	229.78	19.817	25.761	47.838	73.002	89.387	43.97	10.628	82.158	82.975	20.154	12.543	962.312	2019	M	66	2019-11-18	Descending colon cancer	Left hemicolectomy and lymph node dissection	3	169.6	70.0	24.3		2.0	3	0.0	0.0	0.0	9.0	7.5	Moderately differentiated	Lymphovascular invasion	No invasion	2020-09-01	No	11.7	No	No	0	288.0	9.461235216819974
Patient-51	64.436	63.414	0.0	0.0	0.0	228.085	20.605	28.029	64.646	69.533	45.604	46.328	21.645	116.508	136.939	27.363	25.349	958.483	2019	F	76	2019-12-23	Rectosigmoid junction cancer	Laparoscopic low anterior resection	3	139.0	61.2	31.7		2.0	3	0.0	0.0	0.0	15.0	3.3	Moderately differentiated	No invasion	No invasion	2023-01-09	No	5.4	No	No	0	1113.0	36.563731931668855
Patient-52	173.023	190.059	0.0	82.652	0.0	372.473	53.203	53.982	137.033	96.406	196.972	150.905	64.287	355.702	212.496	47.327	31.795	2218.316	2019	M	53	2019-12-23	Ascending colon cancer	Laparoscopic right hemicolectomy and lymph node dissection	3	170.8	68.2	23.4		2.0	3	0.0	0.0	0.0	29.0	5.0	Moderately differentiated	No invasion	No invasion	2023-02-02	No	1.2	No	No	0	1137.0	37.352168199737186
Patient-53	87.764	162.3	53.416	0.0	0.0	426.648	189.962	108.351	148.717	104.034	373.329	164.521	58.055	390.39	249.021	63.244	30.932	2610.684	2019	M	62	2019-12-27	Sigmoid colon cancer	Laparoscopic anterior resection and lymph node dissection	3	171.0	79.9	27.0		2.0	3	0.0	0.0	0.0	23.0	4.2	Moderately differentiated	No invasion	Perineural invasion	2020-01-20	No	5.6	No	No	0	24.0	0.7884362680683311
Patient-54	31.923	110.984	0.0	64.233	12.948	258.073	35.892	35.783	94.991	66.032	73.777	74.113	32.765	155.787	195.732	103.138	29.607	1375.779	2019	M	76	2019-01-17	Descending colon cancer	Laparoscopic left hemicolectomy and lymph node dissection	3	176.0	68.0	22.0		3.0	3	1.0	0.0	1.0	24.0	7.0	Moderately differentiated	No invasion	No invasion	2022-11-08	No	5.3	No	No	0	1391.0	45.69645203679369
Patient-55	112.827	77.329	29.455	0.0	0.0	135.409	17.524	26.719	97.425	44.158	24.928	42.478	34.859	94.369	171.087	69.869	17.371	995.809	2019	F	66	2019-01-18	Descending colon cancer	Laparoscopic left hemicolectomy and lymph node dissection	2	156.5	52.4	21.4		3.0	3	1.0	0.0	0.0	32.0	3.0	Moderately differentiated	No invasion	No invasion	2022-08-23	No	1.5	No	No	0	1313.0	43.13403416557161
Patient-56	121.07	39.478	0.0	0.0	0.0	103.147	12.483	29.143	69.322	18.747	21.796	12.344	6.742	52.291	171.627	37.866	0.0	696.057	2019	F	54	2019-03-08	Rectosigmoid colon cancer	Laparoscopic low anterior resection	2	154.9	56.3	23.5		3.0	3	2.0	0.0	5.0	27.0	3.5	Moderately differentiated	No invasion	No invasion	2022-10-06	No	24.2	No	No	0	1308.0	42.96977660972404
Patient-57	278.323	179.477	57.343	36.234	24.633	320.799	49.705	58.037	133.618	105.403	104.284	114.901	32.012	256.6	208.044	105.872	23.474	2088.76	2019	F	64	2019-03-08	Transverse colon cancer	Laparoscopic left hemicolectomy and lymph node dissection	1	159.2	61.5	24.3		3.0	3	2.0	0.0	4.0	15.0	4.1	Moderately differentiated	Lymphovascular invasion	Perineural invasion	2022-12-15	No	1.2	No	No	0	1378.0	45.269382391590014
Patient-58	130.588	118.119	94.371	41.791	18.162	297.365	42.502	70.662	137.966	77.128	97.786	90.906	41.182	270.074	244.536	130.796	28.128	1932.062	2019	M	69	2019-03-29	Transverse colon cancer	Laparoscopic extended right hemicolectomy and lymph node dissection	3	165.5	69.9	25.5		3.0	3	1.0	0.0	1.0	56.0	4.0	Moderately differentiated	No invasion	Perineural invasion	2019-04-16	No	2.3	No	No	0	18.0	0.5913272010512484
Patient-59	49.711	106.14	0.0	0.0	0.0	217.12	21.718	38.319	44.383	86.667	84.027	66.862	13.502	132.508	132.515	88.07	14.754	1096.296	2019	M	51	2019-04-10	Sigmoid colon cancer	CRS HIPEC	2	177.8	73.8	23.3		3.0	3	1.0	0.0	1.0	16.0	4.5	Moderately differentiated	No invasion	Perineural invasion	2022-09-28	No	14.1	No	No	0	1267.0	41.62286465177398
Patient-60	158.857	221.948	53.947	69.878	16.514	417.77	72.758	85.965	144.85	150.01	262.22	187.617	70.143	291.827	274.127	93.876	37.912	2610.218	2019	F	59	2019-04-22	Sigmoid colon cancer	Low anterior resection and lymph node dissection	3	168.0	77.5	27.5		3.0	3	2.0	0.0	7.0	32.0	6.0	Moderately differentiated	Lymphovascular invasion	No invasion	2022-08-30	No	2.7	No	No	0	1226.0	40.27595269382392
Patient-61	64.923	161.817	40.237	51.328	0.0	359.363	44.771	35.284	90.879	69.368	280.8	99.887	32.684	232.497	168.02	87.9	24.682	1844.44	2019	M	52	2019-04-26	Sigmoid colon cancer	CRS HIPEC	2	169.9	70.8	24.5	2020-08-29	3.0	4	2.0	0.0	10.0	18.0	3.0		Lymphovascular invasion	Perineural invasion	2020-08-29	Yes	1.5	No	Yes	1	491.0	16.130091984231274
Patient-62	92.575	102.972	0.0	30.467	0.0	305.375	36.804	18.546	94.778	86.15	82.262	48.743	29.508	155.223	163.879	80.584	22.687	1350.554	2019	F	66	2019-05-03	Descending colon cancer	Laparoscopic assisted left hemicolectomy and lymph node dissection	2	170.0	84.0	29.1		3.0	3	1.0	0.0	0.0	17.0	2.4	Moderately differentiated	Lymphovascular invasion	No invasion	2020-10-17	No	0.5	No	No	0	533.0	17.509855453350852
Patient-63	54.338	52.406	0.0	49.528	0.0	188.52	28.129	16.013	62.159	35.359	98.027	48.904	11.946	89.932	123.833	63.749	0.0	922.843	2019	F	79	2019-05-20	Transverse colon cancer	Extended right hemicolectomy	3	149.2	47.7	21.4		3.0	3	1.0	0.0	1.0	80.0	5.5	Moderately differentiated	Lymphovascular invasion	No invasion	2022-08-30	Yes	2.0	No	Yes	1	1198.0	39.35611038107753
Patient-64	59.208	181.429	23.188	70.394	31.826	377.411	28.192	52.946	173.502	127.091	159.486	84.45	59.795	387.553	296.588	161.066	30.373	2304.499	2019	M	78	2019-09-09	Rectosigmoid junction cancer	Laparoscopic assisted anterior resection and lymph node dissection	3	166.7	78.0	28.1		3.0	3	1.0	0.0	2.0	14.0	3.7	Moderately differentiated		No invasion	2022-09-07	No	4.2	No	No	0	1094.0	35.939553219448094
Patient-65	38.287	68.481	18.803	41.622	0.0	199.045	20.833	28.805	79.76	46.619	182.842	88.242	12.446	163.693	112.822	57.789	9.555	1169.643	2019	F	66	2019-02-15	Ascending colon cancer	Laparoscopic assisted left hemicolectomy and lymph node dissection	1	151.0	43.9	19.3		3.0	3	1.0	0.0	2.0	41.0	4.0	Moderately differentiated	Lymphovascular invasion	No invasion	2022-12-27	No	9.1	No	No	0	1411.0	46.353482260183966
Patient-66	63.398	58.214	0.0	42.313	0.0	195.428	10.517	24.048	45.582	42.796	136.024	70.65	18.306	124.553	99.822	42.837	11.367	985.852	2019	M	66	2019-01-14	Sigmoid colon cancer	CRS HIPEC	2	164.7	57.4	21.2		4.0	4	2.0	1.0	4.0	53.0	8.5	Moderately differentiated	Lymphovascular invasion	Perineural invasion	2020-04-28	Yes	6.1	Yes	Yes	1	470.0	15.440210249671484
Patient-67	102.08	113.867	0.0	50.954	16.187	146.487	66.726	42.814	74.867	100.668	141.357	87.129	31.503	206.622	209.427	219.163	27.021	1636.87	2019	M	63	2019-01-15	Ascending colon cancer	CRS HIPEC	2	173.0	65.0	21.7	2022-11-11	4.0	3	1.0	1.0	3.0	40.0	6.0	Moderately differentiated	Lymphovascular invasion	Perineural invasion	2022-11-11	Yes	5.3	Yes	Yes	1	1396.0	45.86070959264126
Patient-68	107.749	127.042	0.0	43.732	0.0	311.49	45.212	58.483	145.334	72.897	93.613	89.645	40.399	160.972	236.097	119.934	25.919	1678.521	2019	M	69	2019-01-16	Sigmoid colon cancer	Laparoscopic anterior resection and lymph node dissection	3	171.0	65.0	22.2		4.0	3	1.0	1.0	2.0	31.0	5.0	Moderately differentiated	Lymphovascular invasion	No invasion	2022-04-10	Yes	2.4	Yes	Yes	1	1180.0	38.76478318002628
Patient-69	0.0	243.604	0.0	68.862	0.0	308.917	168.833	100.469	224.022	116.693	203.014	152.283	103.862	453.241	392.765	86.615	54.068	2677.249	2019	M	50	2019-02-26	Sigmoid colon cancer	CRS HIPEC	3	169.1	82.5	28.9	2023-01-06	4.0	4	2.0	1.0	6.0	26.0	5.5	Moderately differentiated	Lymphovascular invasion	Perineural invasion	2023-01-06	Yes	1.8	Yes	Yes	1	1410.0	46.320630749014455
Patient-70	100.49	77.04	0.0	19.59	20.516	160.694	14.32	41.546	59.61	25.026	33.065	24.659	27.276	83.315	130.143	38.485	0.0	855.775	2019	M	78	2019-02-26	Sigmoid colon cancer	Hartmann's operation	3	167.0	79.0	28.3	2020-06-20	4.0	4	1.0	1.0	0.0	15.0	7.5	Moderately differentiated	Lymphovascular invasion	No invasion	2020-06-20	Yes	7.2	Yes	Yes	1	480.0	15.768725361366622
Patient-71	56.454	103.029	0.0	0.0	0.0	274.529	52.268	30.138	85.273	68.809	71.613	70.225	25.792	206.555	162.793	55.277	19.953	1282.707	2019	M	63	2019-03-04	Sigmoid colon cancer	CRS HIPEC	2	170.0	76.6	26.5		4.0	4	2.0	1.0							2020-12-29	Yes	1.9	Yes	Yes	1	666.0	21.879106438896187
Patient-72	53.053	71.325	0.0	0.0	0.0	181.057	27.426	22.752	57.579	42.777	20.68	34.239	19.113	78.07	141.939	43.583	16.596	810.188	2019	M	61	2019-03-18	Rectosigmoid junction cancer	Laparoscopic anterior resection and lymph node dissection	3	170.3	80.5	27.8		4.0	3	0.0	1.0	0.0	17.0	4.5	Moderately differentiated	No invasion	No invasion	2022-05-31	Yes	22.5	Yes	Yes	1	1170.0	38.43626806833114
Patient-73	37.528	87.667	0.0	17.365	16.765	287.255	0.0	21.637	72.048	73.653	47.056	28.856	19.016	132.046	149.388	57.594	0.0	1047.873	2019	M	77	2019-03-22	Sigmoid colon cancer	Anterior resection and lymph node dissection	2	156.6	69.0	28.1		4.0	4	1.0	1.0	2.0	22.0	3.8	Moderately differentiated	Lymphovascular invasion	Perineural invasion	2020-11-05	Yes	7.2	Yes	Yes	1	594.0	19.513797634691194
Patient-74	87.245	155.733	0.0	57.28	13.661	338.175	19.677	37.207	116.278	103.831	96.499	80.024	38.112	250.251	222.933	118.755	24.902	1760.563	2019	M	75	2019-05-28	Rectosigmoid junction cancer	Laparoscopic low anterior resection	2	160.4	68.1	26.5		4.0	3	1.0	1.0	1.0	45.0	6.0	Moderately differentiated	No invasion	No invasion	2022-07-05	No	2.1	Yes	Yes	1	1134.0	37.253613666228645
Patient-75	53.879	49.356	0.0	14.595	18.263	147.279	15.316	27.632	36.719	52.834	85.865	50.231	14.62	105.531	84.322	24.609	10.91	791.963	2019	F	47	2019-06-11	Ascending colon cancer	CRS HIPEC	2	155.4	51.0	21.1		4.0	4	2.0	1.0	19.0	50.0	10.0	Mucinous	No invasion	No invasion	2022-12-16	No	2.8	Yes	Yes	1	1284.0	42.18134034165571
Patient-76	125.728	97.782	24.838	49.907	0.0	299.332	51.888	45.246	140.684	59.274	155.634	91.197	38.674	163.738	225.151	146.9	24.066	1740.04	2019	F	65	2019-06-18	Ascending colon cancer	Right hemicolectomy and lymph node dissection	2	157.4	47.4	19.1		4.0	4	1.0	1.0	3.0	63.0	8.5	Moderately differentiated	No invasion	No invasion	2022-08-02	No	4.5	Yes	Yes	1	1141.0	37.483574244415244
Patient-77	72.34	47.543	28.028	18.519	10.441	127.806	22.547	38.29	62.293	20.201	55.69	35.215	22.277	93.039	153.628	80.328	61.087	949.272	2019	F	79	2019-06-17	Descending colon cancer	Hartmann's operation	3	157.4	61.0	24.6		4.0	3	1.0	1.0	3.0	15.0	3.5	Moderately differentiated	Lymphovascular invasion	No invasion	2020-09-08	Yes	1.3	Yes	Yes	1	449.0	14.750328515111695
Patient-78	84.901	87.452	20.662	55.158	19.329	297.367	15.214	38.372	92.086	85.026	151.859	55.872	23.204	231.447	169.64	102.927	28.461	1558.978	2019	M	56	2019-07-29	Ascending colon cancer	Right hemicolectomy and lymph node dissection	2	169.8	69.7	24.2		4.0	3	1.0	1.0	3.0	23.0	4.8	Moderately differentiated	Lymphovascular invasion	No invasion	2020-03-24	Yes	6.3	Yes	Yes	1	239.0	7.851511169513797
Patient-79	15.947	63.397	0.0	0.0	0.0	181.189	19.806	13.018	52.597	57.06	80.918	44.09	13.319	107.926	105.822	59.885	12.188	827.162	2019	F	55	2019-08-19	Ascending colon cancer	Right hemicolectomy and lymph node dissection	2	157.3	66.3	26.8		4.0	4	1.0	1.0	0.0	67.0	4.8	Moderately differentiated	Lymphovascular invasion	Perineural invasion	2022-01-25	Yes	5.6	Yes	Yes	1	890.0	29.23784494086728
Patient-80	42.409	99.7	22.976	49.897	0.0	242.773	24.373	27.086	78.974	52.931	57.687	57.613	24.138	178.23	160.02	71.61	16.185	1206.601	2019	F	62	2019-08-19	Sigmoid colon cancer	Anterior resection and lymph node dissection	2	160.2	56.4	22.0		4.0	3	1.0	1.0	1.0	49.0	8.2	Moderately differentiated	No invasion	No invasion	2023-02-06	No	2.1	Yes	Yes	1	1267.0	41.62286465177398
Patient-81	29.099	47.0	0.0	0.0	0.0	218.338	0.0	12.773	32.473	13.677	27.211	16.262	21.931	51.978	70.835	26.268	7.445	575.288	2019	M	79	2019-08-22	Rectosigmoid junction cancer	Low anterior resection and lymph node dissection	2	159.2	52.6	20.8		4.0	3	1.0	1.0	3.0	12.0	5.5	Moderately differentiated	Lymphovascular invasion	Perineural invasion	2020-09-16	Yes	3.2	Yes	Yes	1	391.0	12.844940867279893
Patient-82	30.781	70.712	0.0	61.643	10.511	226.266	23.655	35.33	57.024	72.708	111.174	82.974	36.704	128.907	117.237	106.816	17.808	1190.25	2019	F	54	2019-09-27	Ascending colon cancer	CRS HIPEC	3	160.0	59.2	23.1		4.0	4	2.0	1.0	8.0	40.0	8.0	Moderately differentiated	Lymphovascular invasion	Perineural invasion	2023-02-01	Yes	9.0	Yes	Yes	1	1223.0	40.17739816031537
Patient-83	55.188	82.793	0.0	51.376	0.0	213.414	13.82	29.346	79.063	49.962	106.77	49.652	19.666	118.815	139.277	39.783	8.523	1057.447	2019	M	65	2019-10-07	Ascending colon cancer	Right hemicolectomy and lymph node dissection	1	157.3	61.6	24.9		4.0	4	1.0	1.0	1.0	15.0	4.3	Mucinous	No invasion	No invasion	2022-09-19	No	3.3	Yes	Yes	1	1078.0	35.41392904073587
Patient-84	70.3	55.183	16.484	24.681	0.0	177.309	0.0	46.656	60.375	33.383	96.991	59.451	16.194	152.73	94.558	53.556	8.595	966.446	2019	F	49	2019-10-22	Sigmoid colon cancer	Left hemicolectomy and lymph node dissection	3	152.0	65.0	28.1		4.0	3	1.0	1.0	1.0	16.0	3.8	Moderately differentiated	Lymphovascular invasion	Perineural invasion	2022-12-26	Yes	268.5	Yes	Yes	1	1161.0	38.14060446780552
Patient-85	43.837	109.789	21.636	44.151	16.591	272.647	21.106	36.701	81.273	60.336	124.771	85.201	35.846	201.093	135.726	97.516	24.863	1413.084	2019	M	54	2019-11-08	Sigmoid colon cancer	Laparoscopic anterior resection and lymph node dissection	3	186.2	94.6	27.3		4.0	3	1.0	1.0	1.0	30.0	5.7	Moderately differentiated	Lymphovascular invasion	No invasion	2022-11-24	No	40.5	Yes	Yes	1	1112.0	36.530880420499344
Patient-86	50.137	105.916	0.0	23.589	0.0	244.173	40.482	25.839	73.303	57.249	61.12	66.016	18.651	97.973	139.763	67.248	21.111	1092.569	2019	M	62	2019-11-12	Rectosigmoid junction cancer	Laparoscopic low anterior resection	2	161.7	51.6	19.7		4.0	3	1.0	1.0	3.0	22.0	4.8	Moderately differentiated	Lymphovascular invasion	Perineural invasion	2023-01-16	No	25.8	Yes	Yes	1	1161.0	38.14060446780552
Patient-87	120.942	67.365	0.0	0.0	0.0	167.778	24.515	31.332	66.005	64.038	34.553	32.73	23.332	89.964	142.045	84.145	12.62	961.366	2019	M	49	2019-11-21	Descending colon cancer	Laparoscopic left hemicolectomy and lymph node dissection	2	183.0	81.0	24.2		4.0	3	1.0	1.0	3.0	22.0	6.0	Moderately differentiated	Lymphovascular invasion	Perineural invasion	2023-02-13	Yes	4.6	Yes	Yes	1	1180.0	38.76478318002628
Patient-88	92.494	124.303	48.368	85.188	0.0	464.705	61.735	55.428	270.057	53.166	145.086	69.473	53.965	250.471	391.105	224.94	22.0	2412.485	2019	M	56	2019-04-08	Rectosigmoid junction cancer	Laparoscopic low anterior resection	2	165.7	57.7	21.0		4.0	3	1.0	1.0	4.0	41.0	7.5	Poorly differentiated	Lymphovascular invasion	No invasion	2022-10-04	Yes	2.0	Yes	Yes	1	1275.0	41.88567674113009
Patient-89	82.774	125.99	0.0	0.0	0.0	251.282	37.714	39.103	141.758	78.691	58.903	70.201	31.911	220.87	273.651	125.215	32.355	1570.416	2018	M	67	2018-02-01	Rectosigmoid junction cancer	Laparoscopic low anterior resection	2	168.0	65.2	23.1		1.0	1	0.0	0.0	0.0	19.0	4.0	Moderately differentiated	No invasion	No invasion	2022-02-09	No	6.7	No	No	0	1469.0	48.25886990801577
Patient-90	120.828	75.408	0.0	16.982	9.667	174.028	47.514	41.093	272.84	47.884	47.883	51.288	29.049	115.0	421.262	203.641	37.444	1711.812	2018	F	59	2018-03-16	Ascending colon cancer	Laparoscopic assisted right hemicolectomy and lymph node dissection	2	158.7	55.8	22.2		1.0	1	0.0	0.0	0.0	33.0	2.3	Well-differentiated	Lymphovascular invasion	No invasion	2022-05-10	No	1.9	No	No	0	1516.0	49.80289093298291
Patient-91	47.384	60.9	0.0	0.0	0.0	137.66	0.0	9.484	33.753	24.084	27.348	36.59	20.66	117.078	101.518	17.675	0.0	634.136	2018	M	63	2018-04-23	Sigmoid colon cancer	Laparoscopic anterior resection and lymph node dissection	2	169.0	62.0	21.7		1.0	1	0.0	0.0	0.0	19.0	1.9	Moderately differentiated	No invasion	No invasion	2022-06-02	No	2.8	No	No	0	1501.0	49.31011826544021
Patient-92	125.77	115.276	0.0	39.363	22.269	298.077	35.211	27.899	107.497	92.938	73.11	66.535	23.268	164.18	196.085	80.237	15.942	1483.657	2018	M	57	2018-01-10	Sigmoid colon cancer	Laparoscopic anterior resection and lymph node dissection	3	169.5	69.0	24.0		2.0	3	0.0	0.0	0.0	24.0	6.0	Well-differentiated	Lymphovascular invasion	Perineural invasion	2022-01-18	No	2.6	No	No	0	1469.0	48.25886990801577
Patient-93	53.332	108.149	0.0	0.0	0.0	126.183	67.768	22.702	107.707	78.034	53.297	65.313	29.463	159.408	190.895	149.475	31.872	1243.599	2018	M	55	2018-03-19	Descending colon cancer	Laparoscopic assisted left hemicolectomy and lymph node dissection	3	176.0	75.0	24.2		2.0	3	0.0	0.0	0.0	18.0	3.0	Moderately differentiated	No invasion	No invasion	2022-04-19	No	0.8	No	No	0	1492.0	49.01445466491458
Patient-94	212.899	128.579	0.0	25.588	0.0	209.267	59.73	38.216	107.781	84.293	0.0	52.382	24.497	163.624	171.067	102.807	22.124	1402.853	2018	M	54	2018-03-21	Sigmoid colon cancer	Laparoscopic low anterior resection	2	173.4	89.2	29.7		2.0	3	0.0	0.0	0.0	38.0	11.0	Moderately differentiated	No invasion	No invasion	2022-05-17	No	1.9	No	No	0	1518.0	49.86859395532194
Patient-95	55.16	49.524	0.0	0.0	0.0	92.447	0.0	18.719	53.126	18.598	16.432	22.701	0.0	65.183	121.057	43.463	11.835	568.245	2018	F	45	2018-04-30	Colon cancer, hepatic flexure	Laparoscopic assisted right hemicolectomy and lymph node dissection	2	165.8	50.9	18.5		2.0	3	0.0	0.0	0.0	55.0	6.0	Moderately differentiated	No invasion	Perineural invasion	2021-10-26	No	2.9	No	No	0	1275.0	41.88567674113009
Patient-96	77.148	94.037	0.0	0.0	0.0	161.834	32.412	40.86	96.148	37.998	37.853	47.432	27.911	138.972	186.892	66.601	16.528	1062.627	2018	M	76	2018-12-11	Rectosigmoid junction cancer	Laparoscopic anterior resection and lymph node dissection	3	172.5	61.0	20.5		2.0	3	0.0	0.0	0.0	21.0	3.5	Moderately differentiated	No invasion	No invasion	2022-12-09	No	2.8	No	No	0	1459.0	47.93035479632063
Patient-97	65.963	74.711	0.0	21.059	0.0	164.724	34.121	25.73	85.937	81.765	57.702	52.962	19.145	100.563	146.071	58.517	16.03	1004.999	2018	M	48	2018-12-27	Colon cancer, splenic flexure	Laparoscopic left hemicolectomy and lymph node dissection	1	180.0	79.0	24.4		2.0	3	0.0	0.0	0.0	37.0	4.0	Moderately differentiated	No invasion	No invasion	2022-12-28	No	1.7	No	No	0	1462.0	48.02890932982917
Patient-98	115.261	69.344	0.0	0.0	0.0	90.927	14.249	11.788	70.585	24.479	11.372	21.085	52.704	177.802	67.574	14.069	0.0	741.238	2018	F	67	2018-05-11	Transverse colon cancer	Laparoscopic left hemicolectomy and lymph node dissection	2	149.7	53.8	24.0		2.0	3	0.0	0.0	0.0	28.0	3.5	Moderately differentiated	No invasion	No invasion	2022-10-26	No	2.1	No	No	0	1629.0	53.515111695137975
Patient-99	184.548	123.303	0.0	0.0	0.0	255.072	25.097	41.18	92.626	55.975	60.75	50.337	36.443	176.107	155.205	70.666	19.339	1346.647	2018	M	78	2018-01-08	Ascending colon cancer	Laparoscopic right hemicolectomy and lymph node dissection	3	157.9	60.8	24.4		3.0	3	2.0	0.0	4.0	29.0	3.0	Moderately differentiated	No invasion	No invasion	2022-05-10	No	2.1	No	No	0	1583.0	52.00394218134034
Patient-100	223.805	126.295	0.0	0.0	0.0	234.532	68.436	68.341	176.364	70.692	55.915	61.039	43.283	248.937	284.855	162.391	33.736	1858.62	2018	F	66	2018-02-09	Cecal cancer	Laparoscopic assisted right hemicolectomy and lymph node dissection	3	157.6	66.3	26.7		3.0	3	1.0	0.0	1.0	31.0	6.0	Mucinous	Lymphovascular invasion	No invasion	2022-04-25	No	7.6	No	No	0	1536.0	50.45992115637319
Patient-101	110.621	139.528	41.703	18.504	24.773	266.339	45.562	40.391	85.977	103.911	61.882	65.554	30.069	231.668	191.541	86.519	22.191	1566.734	2018	M	60	2018-02-19	Sigmoid colon cancer	Laparoscopic anterior resection and lymph node dissection	2	165.7	65.3	23.8		3.0	3	1.0	0.0	2.0	27.0	5.0	Moderately differentiated	Lymphovascular invasion	No invasion	2022-03-15	No	1.6	No	No	0	1485.0	48.78449408672799
Patient-102	44.06	101.83	0.0	0.0	0.0	230.1	20.608	21.043	60.336	51.566	44.246	60.83	24.779	163.955	140.905	67.707	15.168	1047.133	2018	M	67	2018-04-11	Rectosigmoid junction cancer	Laparoscopic low anterior resection	3	155.4	58.3	24.1		3.0	3	1.0	0.0	2.0	22.0	6.0	Moderately differentiated	No invasion	No invasion	2022-05-12	No	3.6	No	No	0	1492.0	49.01445466491458
Patient-103	81.234	254.812	45.251	61.076	0.0	481.532	223.902	42.072	141.685	103.026	386.855	159.161	62.359	474.94	196.354	174.498	16.152	2904.909	2018	F	67	2018-04-23	Ascending colon cancer	Right hemicolectomy and lymph node dissection	2	153.2	39.7	16.9		3.0	3	2.0	0.0	4.0	48.0	3.2	Moderately differentiated	Lymphovascular invasion	No invasion	2022-02-24	No	14.2	No	No	0	1403.0	46.090670170827856
Patient-104	32.098	52.336	0.0	31.313	15.129	98.843	29.081	35.196	51.832	24.564	15.983	30.744	32.656	144.382	94.026	44.267	12.832	745.281	2018	F	59	2018-05-09	Sigmoid colon cancer	Laparoscopic anterior resection and lymph node dissection	3	157.0	62.0	25.2		3.0	3	1.0	0.0	2.0	32.0	4.4	Moderately differentiated	Lymphovascular invasion	No invasion	2019-02-18	Yes	868.9	No	Yes	1	285.0	9.362680683311432
Patient-105	35.062	56.837	0.0	0.0	0.0	81.054	0.0	6.562	70.762	15.601	0.0	11.543	16.236	67.55	155.185	52.131	0.0	568.522	2018	F	45	2018-11-23	Rectosigmoid junction cancer	Laparoscopic low anterior resection	2	169.2	66.4	23.2		3.0	3	1.0	0.0	1.0	19.0	3.7	Moderately differentiated	Lymphovascular invasion	No invasion	2022-08-25	Yes	2.3	No	Yes	1	1371.0	45.039421813403415
Patient-106	124.847	90.365	44.246	50.814	27.653	316.493	39.891	37.516	103.608	74.72	134.692	96.442	34.867	334.692	186.17	165.129	26.85	1888.994	2018	M	74	2018-12-24	Ascending colon cancer	Laparoscopic assisted right hemicolectomy and lymph node dissection	3	166.3	76.0	27.5		3.0	1	1.0	0.0	0.0	32.0	3.0	Moderately differentiated	No invasion	No invasion	2021-02-22	No	3.7	No	No	0	791.0	25.985545335085412
Patient-107	118.419	123.342	0.0	19.664	37.565	431.03	115.477	52.253	135.945	109.608	162.197	99.245	43.603	263.164	283.302	178.664	30.079	2203.556	2018	M	76	2018-04-16	Rectosigmoid junction cancer	Laparoscopic low anterior resection	2	167.5	67.0	23.9		3.0	3	1.0	0.0	2.0	14.0	4.0	Moderately differentiated	Lymphovascular invasion	No invasion	2022-01-04	No	1.6	No	No	0	1359.0	44.645203679369246
Patient-108	63.732	175.079	0.0	81.7	37.61	312.419	46.879	51.694	171.885	70.381	137.032	111.046	55.24	266.549	251.077	158.378	28.91	2019.61	2018	M	54	2018-12-14	Rectosigmoid junction cancer	Laparoscopic anterior resection and lymph node dissection	2	176.2	67.0	21.6		3.0	3	2.0	0.0	4.0	19.0	5.0	Moderately differentiated	pending	No invasion	2022-06-14	No	3.4	No	No	0	1278.0	41.98423127463863
Patient-109	144.604	108.171	0.0	0.0	0.0	228.599	83.059	46.777	93.17	53.718	160.732	90.82	31.304	196.023	169.489	53.884	11.759	1472.109	2018	M	51	2018-01-05	Rectosigmoid junction cancer	CRS HIPEC	2	173.3	72.1	24.0		4.0	4	2.0	1.0	15.0	38.0	3.0	Moderately differentiated	Lymphovascular invasion	Perineural invasion	2021-02-09	Yes	24.3	Yes	Yes	1	1131.0	37.155059132720105
Patient-110	0.0	60.365	0.0	0.0	0.0	182.704	64.379	59.559	47.935	58.897	17.125	57.438	34.444	101.288	139.999	34.586	0.0	858.719	2018	F	56	2018-02-09	Ascending colon cancer	CRS HIPEC	2	157.0	43.7	17.7		4.0	4	1.0	1.0	2.0	20.0	7.0	Moderately differentiated	Lymphovascular invasion	No invasion	2019-02-22	Yes	28.7	Yes	Yes	1	378.0	12.417871222076215
Patient-111	43.555	127.362	36.363	35.842	32.756	233.327	25.254	30.074	64.353	64.576	35.566	37.724	37.756	166.548	149.261	55.904	22.368	1198.591	2018	M	59	2018-03-22	Sigmoid colon cancer	Laparoscopic anterior resection and lymph node dissection	3	162.0	65.0	24.8	2022-03-27	4.0	1	0.0	1.0			2.2	Moderately differentiated	No invasion	No invasion	2022-03-27	No	1.6	Yes	Yes	1	1466.0	48.16031537450723
Patient-112	36.629	81.851	0.0	0.0	0.0	148.905	0.0	28.057	73.293	58.567	74.131	65.517	32.662	108.252	149.558	61.913	13.891	933.226	2018	F	52	2018-12-11	Cecal cancer	CRS HIPEC	3	163.7	67.4	25.2		4.0	4	2.0	1.0	10.0	39.0	3.0	Moderately differentiated	Lymphovascular invasion		2020-04-09	Yes	2.8	Yes	Yes	1	485.0	15.932982917214192
Patient-113	32.398	63.077	0.0	17.632	0.0	103.777	14.271	23.248	42.269	31.952	41.986	42.454	19.194	104.281	104.549	71.295	8.603	720.984	2018	F	64	2018-12-10	Ascending colon cancer	CRS HIPEC	2	157.5	50.0	20.2		4.0	3	0.0	1.0	0.0	55.0	5.5	Moderately differentiated	Lymphovascular invasion	No invasion	2022-11-08	No	4.7	Yes	Yes	1	1429.0	46.94480946123522
Patient-114	50.078	113.645	0.0	38.516	13.552	196.665	26.986	22.188	60.248	42.666	85.841	60.065	15.487	144.296	138.996	73.37	17.432	1100.03	2018	F	67	2018-04-05	Rectal cancer	Laparoscopic low anterior resection	2	148.9	61.9	27.9		1.0	2	0.0	0.0	0.0	29.0	3.0	Moderately differentiated	No invasion	No invasion	2022-05-09	No	4.0	No	No	0	1495.0	49.11300919842313
Patient-115	97.895	124.508	16.809	17.929	28.993	205.599	67.566	42.396	96.44	32.018	76.133	63.71	36.875	199.608	181.221	114.868	18.135	1420.704	2018	M	61	2018-05-09	Rectal cancer	Robot assisted lower anterior resection	2	170.1	58.3	20.2		1.0	2	0.0	0.0	0.0	17.0	1.8	Well-differentiated, Moderately differentiated, Poorly differentiated	No invasion	No invasion	2022-07-14	Yes	12.1	No	Yes	1	1527.0	50.16425755584757
Patient-116	34.312	62.171	0.0	20.447	0.0	122.097	0.0	15.546	50.89	37.137	47.308	50.698	15.677	86.947	98.526	58.632	3.218	703.607	2018	F	49	2018-05-18	Cecal cancer	Laparoscopic assisted right hemicolectomy and lymph node dissection	1	154.8	62.4	26.0		1.0	1	0.0	0.0	0.0	0.0	1.5	Moderately differentiated	No invasion	No invasion	2022-06-28	No	0.7	No	No	0	1502.0	49.34296977660972
Patient-117	43.578	87.357	23.844	37.703	0.0	188.789	20.273	21.762	55.253	65.475	135.609	52.235	30.108	188.544	122.776	20.428	40.973	1134.706	2018	F	51	2018-05-25	Sigmoid colon cancer	Laparoscopic anterior resection and lymph node dissection	2	152.0	51.0	22.1		1.0	1	0.0	0.0	0.0	17.0	1.7	Well-differentiated	No invasion	No invasion	2021-08-24	No	2.7	No	No	0	1187.0	38.99474375821288
Patient-118	104.986	123.062	13.408	21.271	0.0	183.841	59.607	44.942	97.456	44.927	24.145	55.797	40.669	239.436	202.905	56.785	32.506	1345.743	2018	M	71	2018-06-01	Transverse colon cancer	Laparoscopic assisted left hemicolectomy and lymph node dissection	3	178.3	71.1	22.4		1.0	2	0.0	0.0	0.0	7.0	3.8	Moderately differentiated	No invasion	No invasion	2022-12-02	No	2.1	No	No	0	1645.0	54.040735873850196
Patient-119	37.666	83.261	0.0	0.0	0.0	195.48	28.371	21.914	51.751	46.993	63.974	81.54	16.876	77.641	136.723	86.47	6.575	935.236	2018	F	56	2018-03-02	Rectal cancer	Robot assisted lower anterior resection	1	160.5	52.7	20.5		3.0	3	2.0	0.0	10.0	30.0	5.0	Moderately differentiated	Lymphovascular invasion	No invasion	2022-03-17	No	1.7	No	No	0	1476.0	48.48883048620236
Patient-120	48.105	79.846	14.079	33.873	11.112	207.348	24.553	29.039	80.686	45.729	45.878	80.619	16.328	137.594	171.54	98.609	14.81	1139.75	2018	M	59	2018-05-11	Rectal cancer	Laparoscopic low anterior resection	2	167.0	71.0	25.5		3.0	3	1.0	0.0	3.0	19.0	6.5	Moderately differentiated	No invasion	No invasion	2022-11-02	No	6.8	No	No	0	1636.0	53.745072273324574
Patient-121	48.223	84.285	13.535	49.147	16.445	47.966	16.904	33.352	77.244	68.502	41.098	83.449	26.695	201.154	157.714	312.433	13.592	1291.739	2018	M	48	2018-05-25	Ascending colon cancer	Right hemicolectomy and lymph node dissection	2	163.7	71.6	26.7		3.0	3	1.0	0.0	2.0	22.0	3.1	Moderately differentiated	Lymphovascular invasion	No invasion	2021-03-03	No	1.9	No	No	0	1013.0	33.27858081471748
Patient-122	45.429	98.228	13.217	19.537	3.461	115.147	50.938	47.239	79.223	47.569	81.135	86.767	21.005	209.807	139.277	256.868	17.769	1332.618	2018	M	56	2018-05-31	Sigmoid colon cancer	Laparoscopic anterior resection and lymph node dissection	2	178.3	71.1	22.4		3.0	3	1.0	0.0	3.0	25.0	5.0	Moderately differentiated	Lymphovascular invasion	No invasion	2022-07-25	No	17.9	No	No	0	1516.0	49.80289093298291
Patient-123	103.446	89.366	0.0	21.866	9.908	133.007	17.802	50.636	75.648	49.858	103.064	89.215	30.856	179.12	161.063	196.075	19.77	1330.701	2018	F	76	2018-10-31	Transverse colon cancer	Laparoscopic assisted right hemicolectomy and lymph node dissection	1	158.8	59.5	23.6		3.0	1	1.0	0.0	1.0	51.0	0.9	Moderately differentiated	Lymphovascular invasion	No invasion	2022-11-09	No	1.4	No	No	0	1470.0	48.29172141918528
Patient-124	34.969	90.264	19.864	31.167	13.829	255.945	12.859	22.391	72.696	29.338	57.744	57.698	24.673	114.437	154.136	63.783	16.853	1072.644	2018	F	73	2018-12-03	Rectal cancer	Low anterior resection and lymph node dissection	2	159.4	58.4	23.0		3.0	4	1.0	0.0	1.0	22.0	5.0	Moderately differentiated	Lymphovascular invasion	Perineural invasion	2021-12-25	No	18.7	No	No	0	1118.0	36.727989487516425
Patient-125	53.617	108.626	0.0	54.642	0.0	207.44	0.0	23.421	92.47	90.699	114.297	66.708	20.055	166.423	158.338	53.622	17.041	1227.397	2017	M	53	2015-05-29	Sigmoid colon cancer	Laparosopic anterior resection	1	169.0	72.0	25.2		1.0	1	0.0	0.0	0.0	20.0	1.2	Well-differentiated	No invasion	No invasion	2022-10-11	No	7.3	No	No	0	2692.0	88.43626806833115
Patient-126	121.399	108.242	58.066	63.917	34.966	435.652	33.904	70.738	301.745	57.705	163.234	67.136	62.933	313.18	414.635	180.888	17.814	2506.154	2017	F	64	2015-09-25	Ascending colon cancer	Laparoscopic right hemicolectomy and lymph node dissection	2	151.3	48.9	21.4		1.0	1	0.0	0.0	0.0	38.0	0.6	Moderately differentiated	No invasion	No invasion	2020-12-03	No	1.4	No	No	0	1896.0	62.286465177398156
Patient-127	92.867	105.273	55.916	33.504	25.368	237.695	31.701	57.526	100.57	65.259	181.994	78.124	44.457	281.572	175.82	55.925	32.758	1656.331	2017	M	59	2016-02-12	Sigmoid colon cancer	Laparoscopic anterior resection and lymph node dissection	1	168.7	79.8	28.0		1.0	2	0.0	0.0	0.0	26.0	2.0	Moderately differentiated	No invasion	No invasion	2020-10-14	Yes	4.1	No	Yes	1	1706.0	56.04467805519054
Patient-128	113.658	133.275	42.487	25.773	23.583	345.806	86.271	43.854	105.684	99.564	268.695	130.022	63.707	279.824	187.095	82.367	26.527	2058.191	2017	F	64	2016-05-31	Sigmoid colon cancer	Laparoscopic anterior resection and lymph node dissection	2	155.2	50.0	20.8		1.0	1	0.0	0.0	0.0	18.0	1.6	Moderately differentiated	No invasion	No invasion	2016-06-13	No	0.7	No	No	0	13.0	0.42706964520367935
Patient-129	91.192	175.617	56.09	74.641	40.422	508.099	55.324	42.028	172.593	118.963	161.241	101.535	57.339	328.755	279.086	125.636	32.806	2421.368	2017	M	57	2017-01-23	Sigmoid colon cancer	Laparoscopic anterior resection and lymph node dissection	2	169.6	77.5	26.9		2.0	3	0.0	0.0	0.0	12.0	6.0	Moderately differentiated	No invasion	No invasion	2022-01-06	No	47.1	No	No	0	1809.0	59.42838370565046
Patient-130	178.056	174.848	0.0	90.969	31.374	463.522	46.855	38.935	113.054	101.692	309.667	130.579	34.79	297.935	158.804	83.558	0.0	2254.636	2017	F	61	2017-03-17	Sigmoid colon cancer	Anterior resection and lymph node dissection	3	163.6	64.7	24.2		2.0	3	0.0	0.0	0.0	26.0	8.0	Moderately differentiated	No invasion	No invasion	2022-01-27	No	2.5	No	No	0	1777.0	58.37713534822601
Patient-131	113.061	204.065	37.86	72.437	0.0	373.621	60.897	50.086	146.998	107.185	384.024	128.824	67.22	338.779	222.724	116.469	38.414	2462.665	2017	F	56	2017-11-24	Sigmoid colon cancer	Laparoscopic anterior resection and lymph node dissection	2	150.9	53.6	23.5		2.0	3	0.0	0.0	0.0	13.0	1.0	Moderately differentiated	Lymphovascular invasion	No invasion	2022-02-17	No	2.0	No	No	0	1546.0	50.78843626806833
Patient-132	77.595	166.238	33.033	76.885	25.103	349.606	43.918	49.449	119.011	122.85	260.163	107.775	47.82	242.804	175.89	141.96	36.343	2076.441	2017	M	67	2015-11-23	Ascending colon cancer	Laparoscopic assisted right hemicolectomy and lymph node dissection	2	168.1	54.0	19.1		3.0	3	1.0	0.0	1.0	23.0	3.5	Poorly differentiated	No invasion	No invasion	2022-08-31	No	3.3	No	No	0	2473.0	81.24178712220761
Patient-133	43.152	161.647	51.111	56.298	28.644	435.235	20.825	70.762	83.232	125.563	189.289	78.04	61.878	289.596	175.313	57.681	31.312	1959.576	2017	F	75	2015-12-28	Sigmoid colon cancer	Left hemicolectomy and lymph node dissection	3	142.4	63.8	31.5		3.0	4	1.0	0.0	1.0	22.0	5.0	Moderately differentiated	Lymphovascular invasion	No invasion	2016-02-20	No	666.9	No	No	0	54.0	1.773981603153745
Patient-134	125.119	186.906	31.037	18.246	29.025	447.356	99.014	68.158	145.677	97.757	228.593	110.226	67.243	304.302	230.087	149.577	53.4	2391.72	2017	F	65	2016-11-07	Ascending colon cancer	Laparoscopic assisted right hemicolectomy and lymph node dissection	3	158.0	71.8	28.8		3.0	3	1.0	0.0	1.0	20.0	3.0	Moderately differentiated	Lymphovascular invasion	No invasion	2022-08-23	No	1.4	No	No	0	2115.0	69.48094612352168
Patient-135	85.253	166.444	38.196	58.655	24.188	502.552	35.46	35.211	104.903	90.434	184.884	84.385	47.59	225.971	179.04	79.679	30.244	1973.09	2017	F	52	2017-04-28	Sigmoid colon cancer	Laparoscopic assisted anterior resection and lymph node dissection	2	156.8	55.9	22.7		3.0	3	1.0	0.0	3.0	32.0	5.0	Moderately differentiated	No invasion	No invasion	2022-04-07	Yes	26.1	No	Yes	1	1805.0	59.2969776609724
Patient-136	157.004	165.165	38.086	78.785	29.357	496.26	41.691	45.138	126.755	92.329	208.703	110.867	62.676	265.804	247.158	177.14	49.185	2392.102	2017	F	56	2017-10-23	Sigmoid colon cancer	Laparoscopic anterior resection and lymph node dissection	2	155.7	54.8	22.6		3.0	3	1.0	0.0	1.0	19.0	4.5	Moderately differentiated	No invasion	Perineural invasion	2018-06-18	No	2.2	No	No	0	238.0	7.818659658344283
Patient-137	51.653	132.451	26.313	41.441	19.212	296.912	37.188	30.259	104.994	102.863	162.506	82.23	32.288	209.268	167.378	115.36	0.0	1612.315	2017	M	57	2017-11-08	Ascending colon cancer	Right hemicolectomy and lymph node dissection	2	170.9	74.5	25.5		4.0	3	2.0	1.0	7.0	25.0	9.0	Moderately differentiated	Lymphovascular invasion	No invasion	2022-01-18	No	5.3	Yes	Yes	1	1532.0	50.32851511169513
Patient-138	0.0	60.668	23.843	29.315	0.0	137.386	0.0	24.887	71.169	49.619	76.138	53.637	34.734	102.299	106.07	113.82	0.0	883.585	2017	F	49	2017-11-15	Sigmoid colon cancer	Palliative anterior resection	3	155.7	53.2	21.9		4.0	3	2.0	1.0	5.0	13.0	6.0	Moderately differentiated	Lymphovascular invasion	Perineural invasion	2018-01-08	Yes	43.4	Yes	Yes	1	54.0	1.773981603153745
Patient-139	117.704	212.818	83.725	71.186	64.772	505.263	124.333	134.906	223.144	212.183	364.271	196.688	128.803	635.121	317.606	238.222	60.684	3691.43	2017	M	54	2016-07-01	Sigmoid colon cancer	Anterior resection and lymph node dissection	1	183.0	94.0	28.1		4.0	3	2.0	1.0	5.0	17.0	5.3	Moderately differentiated	Lymphovascular invasion	Perineural invasion	2017-05-22	Yes	61.7	Yes	Yes	1	325.0	10.676741130091983
Patient-140	55.087	79.984	38.864	25.484	5.776	206.291	34.596	35.403	63.372	50.083	306.792	99.088	38.185	128.706	85.363	84.105	0.0	1337.178	2017	F	54	2017-09-21	Descending colon cancer	Laparoscopic assisted left hemicolectomy and lymph node dissection	3	156.6	39.6	16.2	2018-11-08	4.0	3	2.0	1.0	4.0	16.0	3.0	Mucinous	Lymphovascular invasion	Perineural invasion	2018-11-08	Yes	40.4	Yes	Yes	1	413.0	13.567674113009199
Patient-141	94.142	90.535	0.0	54.73	0.0	357.242	31.258	14.679	43.592	62.738	250.368	85.042	44.141	195.126	98.688	68.94	0.0	1491.221	2017	F	50	2017-10-17	Ascending colon cancer	CRS HIPEC	3	157.3	51.8	20.9		4.0	yp4a	2.0	1.0	5.0	20.0	9.0	Moderately differentiated	No invasion	No invasion	2017-11-15	No	76.1	Yes	Yes	1	29.0	0.9526938239159001
Patient-142	107.375	181.798	38.722	34.48	35.296	306.944	102.085	66.921	109.935	102.234	393.291	143.742	53.841	407.842	148.76	181.064	24.611	2438.94	2017	M	56	2015-12-18	Ascending colon cancer	CRS HIPEC	2	173.2	60.2	20.1		4.0			1.0	0.0	2.0	3.8	Moderately differentiated			2017-11-27	Yes	338.0	Yes	Yes	1	710.0	23.324572930354794
Patient-143	144.517	226.41	0.0	49.383	0.0	440.597	101.333	106.402	223.599	136.617	248.15	156.677	92.675	448.793	372.581	256.79	64.607	3069.133	2017	M	66	2017-01-02	Ascending colon cancer	Right hemicolectomy and lymph node dissection	2	173.0	69.0	23.1		4.0	4	1.0	1.0	1.0	32.0	5.0	Moderately differentiated	No invasion	No invasion	2020-02-27	Yes	5.3	Yes	Yes	1	1151.0	37.81208935611038
Patient-144	117.69	189.422	63.42	81.462	35.226	444.955	58.704	33.867	124.383	183.22	267.739	153.065	43.956	308.002	184.074	163.019	24.158	2476.364	2017	M	63	2015-10-05	Sigmoid colon cancer	Anterior resection and lymph node dissection	2	169.8	88.0	30.5	2017-10-10	4.0	3	0.0	1.0	0.0	14.0	5.5	Moderately differentiated	Lymphovascular invasion	Perineural invasion	2017-10-10	Yes	3.5	Yes	Yes	1	736.0	24.178712220762154
Patient-145	62.939	95.246	35.45	45.833	11.445	278.464	52.93	29.264	62.214	85.402	166.904	88.262	31.754	170.103	95.002	93.496	10.119	1414.827	2017	F	64	2017-09-19	Transverse colon cancer	CRS HIPEC	2	152.6	44.0	18.9	2019-11-06	4.0		2.0	1.0	14.0	19.0	9.0	Moderately differentiated	No invasion	No invasion	2019-11-06	Yes	233.3	Yes	Yes	1	778.0	25.558475689881732
Patient-146	82.48	109.28	27.464	58.74	24.03	316.818	32.318	32.949	105.295	78.451	166.087	84.094	31.503	183.604	155.135	89.38	17.913	1595.541	2017	M	57	2017-09-05	Ascending colon cancer	CRS HIPEC	3	174.9	75.4	24.7	2020-04-22	4.0	4	1.0	1.0	1.0	20.0	3.0	Poorly differentiated	No invasion	No invasion	2020-04-22	Yes	43.4	Yes	Yes	1	960.0	31.537450722733244
Patient-147	38.578	108.13	0.0	51.131	0.0	241.152	50.132	26.947	104.764	54.159	86.887	66.374	29.448	97.198	143.754	137.891	0.0	1236.545	2017	M	64	2017-09-08	Ascending colon cancer	Right hemicolectomy and lymph node dissection	3	164.5	63.2	23.4	2017-12-24	4.0	3	1.0	1.0	17.0	30.0	9.0	Moderately differentiated	Lymphovascular invasion	Perineural invasion	2017-12-24	Yes	3.8	Yes	Yes	1	107.0	3.515111695137976
Patient-148	124.315	172.431	0.0	58.213	28.906	367.515	103.372	77.159	144.639	98.988	308.446	157.553	46.826	354.361	228.125	123.701	50.838	2445.39	2017	M	76	2016-06-24	Ascending colon cancer	Laparosocpic right hemicolectomy	3	165.6	64.0	23.3	2022-05-22	2.0	3	0.0	0.0	0.0	30.0	5.7	Moderately differentiated	Lymphovascular invasion	No invasion	2022-05-22	Yes	7.1	No	Yes	1	2158.0	70.89356110381077
Patient-149	152.506	131.335	43.92	29.851	27.922	415.112	118.936	64.782	120.672	81.045	290.325	96.301	72.081	344.068	193.944	172.099	37.329	2392.229	2017	F	61	2017-04-19	Sigmoid colon cancer/Carcinomatosis	CRS HIPEC	3	161.5	55.6	21.3	2018-07-16	4.0							Mucinous					40.7	Yes	Yes	1
Patient-150	119.279	207.649	90.775	62.947	51.336	678.529	93.942	64.417	107.694	121.639	508.293	207.279	91.272	418.022	232.274	171.171	36.408	3262.926	2017	F	64	2017-06-02	Sigmoid colon cancer	Anterior resection and lymph node dissection	3	152.0	44.0	19.0	2019-05-23	4.0	4	2.0	1.0	18.0	18.0	12.0	Poorly differentiated	Lymphovascular invasion	No invasion	2019-05-23	Yes	56.3	Yes	Yes	1	720.0	23.653088042049934
Patient-151	0.0	53.241	0.0	16.388	0.0	137.56	11.158	14.486	21.526	40.591	91.621	26.787	0.0	81.789	48.687	34.606	0.0	578.441	2017	M	56	2017-08-30	Sigmoid colon cancer	CRS HIPEC	2	171.0	108.9	14.4	2017-11-08	4.0										2017-11-08	Yes	416.8	Yes	Yes	1	70.0	2.299605781865966
Patient-154	65.73	259.452	82.205	109.492	27.269	577.733	96.109	77.546	174.555	123.538	270.911	154.94	58.909	345.363	320.876	165.597	40.099	2950.323	2017	F	54	2017-09-21	Descending colon cancer	Laparoscopic assisted left hemicolectomy and lymph node dissection	3	156.6	39.6	16.2	2018-11-08	4.0	3	2.0	1.0	4.0	16.0	3.0	Mucinous	Lymphovascular invasion	Perineural invasion	2018-11-08	Yes	40.4	Yes	Yes	1	413.0	13.567674113009199
